# Supplementary material for: Chronic Administration of Exogenous Lactate Increases Energy Expenditure during Exercise through Activation of Skeletal Muscle Energy Utilization Capacity in Mice
Source: Metabolites. 2024 Apr 13;14(4):220. doi: 10.3390/metabo14040220 (PMC11052295; doi:10.3390/metabo14040220)
Supplement: Supplementary file 1 [file metabolites-14-00220-s001.zip]

Archive with 2 entries (2 files):
- Final Supplementary metarials.pdf
- Final Supplementary metarials.pptx
